# Supplementary material for: Multilayer Graphene Nanoshells from Biomass for Fast-Charge, Long-Cycle-Life and Low-Temperature Li-Ion Anodes
Source: Materials (Basel). 2025 Aug 21;18(16):3918. doi: 10.3390/ma18163918 (PMC12387679; doi:10.3390/ma18163918)
Supplement: Supplementary file 1 [file materials-18-03918-s001.zip]

Archive with 1 entries (1 files):
- materials-3823434-supplementary.pdf
